# Supplementary material for: Genomic Features of Cladobotryum dendroides, Which Causes Cobweb Disease in Edible Mushrooms, and Identification of Genes Related to Pathogenicity and Mycoparasitism
Source: Pathogens. 2020 Mar 20;9(3):232. doi: 10.3390/pathogens9030232 (PMC7157644; doi:10.3390/pathogens9030232)
Supplement: Supplementary file 1 [file pathogens-09-00232-s001.zip]

Archive with 11 entries (8 files):
- Supplementary File/
- Supplementary File/Table S1.xlsx
- __MACOSX/
- __MACOSX/Supplementary File/
- __MACOSX/Supplementary File/._Table S1.xlsx
- Supplementary File/Table S3.xlsx
- __MACOSX/Supplementary File/._Table S3.xlsx
- Supplementary File/Table S2.xlsx
- __MACOSX/Supplementary File/._Table S2.xlsx
- Supplementary File/Figure S1.jpeg
- __MACOSX/Supplementary File/._Figure S1.jpeg
