# Supplementary material for: Genomic Features of Cladobotryum dendroides, Which Causes Cobweb Disease in Edible Mushrooms, and Identification of Genes Related to Pathogenicity and Mycoparasitism
Source: Pathogens. 2020 Mar 20;9(3):232. doi: 10.3390/pathogens9030232 (PMC7157644; doi:10.3390/pathogens9030232)
Supplement: Supplementary file 1 [file pathogens-09-00232-s001.zip › Supplementary File/Table S1.xlsx]

## Sheet: Sheet1
Table S1. Annotated pathogen-host interaction (PHI) genes in the Cladobotryum dendroides genome.
Gene_id	Identity	E_value	PHI_ACCESSION	Gene_Name	NCBI_TAX_ID	Species	Phenotype
CD008948	99.2	4.4e-203	PHI:1012	Gzgpa1	5518	Fusarium_graminearum	unaffected_pathogenicity
CD007686	98.6	1.1e-78	PHI:1604	Gzob045	5518	Fusarium_graminearum	unaffected_pathogenicity
CD005804	97	5.6e-66	PHI:1468	Gzccaat008	5518	Fusarium_graminearum	unaffected_pathogenicity
CD002521	96.7	6.3e-125	PHI:1658	Gzccch002	5518	Fusarium_graminearum	unaffected_pathogenicity
CD006066	94	1.8e-172	PHI:1662	Gzcchc002	5518	Fusarium_graminearum	unaffected_pathogenicity
CD005641	93.7	5.5e-84	PHI:1608	Gzp53l001	5518	Fusarium_graminearum	unaffected_pathogenicity
CD003220	93.4	4e-67	PHI:1467	Gzccaat007	5518	Fusarium_graminearum	unaffected_pathogenicity
CD001328	91.4	0	PHI:1583	Gzob023	5518	Fusarium_graminearum	unaffected_pathogenicity
CD001289	91.1	0	PHI:4724	Gls1	5507	Fusarium_oxysporum	unaffected_pathogenicity
CD007068	90.6	5.8e-92	PHI:1567	Gzob007	5518	Fusarium_graminearum	unaffected_pathogenicity
CD007829	89.9	1.8e-177	PHI:6411	Fgcdc10	5518	Fusarium_graminearum	unaffected_pathogenicity
CD002443	89.8	3.5e-136	PHI:1584	Gzob024	5518	Fusarium_graminearum	unaffected_pathogenicity
CD005537	89.2	2.2e-310	PHI:577	Noxb	35717	Epichloe_festucae	unaffected_pathogenicity
CD004219	89	1.7e-169	PHI:2382	Upa2	5270	Ustilago_maydis	unaffected_pathogenicity
CD000640	88.9	1.5e-44	PHI:1564	Gzob004	5518	Fusarium_graminearum	unaffected_pathogenicity
CD006937	88.9	0	PHI:1552	Gzmyb016	5518	Fusarium_graminearum	unaffected_pathogenicity
CD005795	87.3	1e-53	PHI:1600	Gzob041	5518	Fusarium_graminearum	unaffected_pathogenicity
CD000748	86.9	8.7e-147	PHI:6470	Trr1	176275	Beauveria_bassiana	unaffected_pathogenicity
CD001766	86.9	0	PHI:2916	Ppr2	117187	Fusarium_verticillioides	unaffected_pathogenicity
CD006319	86.1	1.3e-80	PHI:3834	Fgrho3	5518	Fusarium_graminearum	unaffected_pathogenicity
CD004051	86	3.7e-180	PHI:4893	Aspb	746128	Aspergillus_fumigatus	unaffected_pathogenicity__increased_virulence_(hypervirulence)
CD008852	85.9	2.3e-225	PHI:1289	Fgsg_04416	5518	Fusarium_graminearum	unaffected_pathogenicity
CD007151	85.9	4e-194	PHI:3277	Gnoa	746128	Aspergillus_fumigatus	unaffected_pathogenicity
CD003953	85.7	2.9e-71	PHI:1577	Gzob017	5518	Fusarium_graminearum	unaffected_pathogenicity
CD007473	85.7	6e-44	PHI:1544	Gzmyb008	5518	Fusarium_graminearum	unaffected_pathogenicity
CD003127	85.5	4.7e-55	PHI:1627	Gztf2s002	5518	Fusarium_graminearum	unaffected_pathogenicity
CD009232	85.4	0	PHI:1374	Gzc2h037	5518	Fusarium_graminearum	unaffected_pathogenicity
CD000820	85.2	5.8e-166	PHI:2462	Rgsb	117187	Fusarium_verticillioides	unaffected_pathogenicity
CD007270	85	0.00037	PHI:1977	Gzzc292	5518	Fusarium_graminearum	unaffected_pathogenicity
CD005552	84	6.4e-31	PHI:1652	Gzwing024	5518	Fusarium_graminearum	unaffected_pathogenicity
CD005112	83.6	4.1e-69	PHI:1534__PHI:4513	Gzmads001__Fgmcm1	5518	Fusarium_graminearum	unaffected_pathogenicity__reduced_virulence
CD003987	83.5	0	PHI:1021__PHI:2981	Ctf1	5507	Fusarium_oxysporum	unaffected_pathogenicity__reduced_virulence
CD000692	83.3	1.5e-104	PHI:1531	Gzssu72	5518	Fusarium_graminearum	unaffected_pathogenicity
CD005665	83.3	2.1e-193	PHI:1244	Fgsg_00337	5518	Fusarium_graminearum	unaffected_pathogenicity
CD003417	82.9	0	PHI:1579	Gzob019	5518	Fusarium_graminearum	unaffected_pathogenicity
CD003642	82.6	2.7e-143	PHI:2038	Mir1	318829	Magnaporthe_oryzae	unaffected_pathogenicity
CD002923	82.5	2.8e-262	PHI:2908	Cyp51b	5518	Fusarium_graminearum	unaffected_pathogenicity__reduced_virulence
CD006921	82.4	0	PHI:1601	Gzob042	5518	Fusarium_graminearum	unaffected_pathogenicity
CD002584	82.4	0	PHI:1587	Gzob027	5518	Fusarium_graminearum	unaffected_pathogenicity
CD002589	82.1	0	PHI:4966	Sdi1	1047171	Zymoseptoria_tritici	unaffected_pathogenicity
CD006911	81.9	3.4e-169	PHI:1667	Gzcchc007	5518	Fusarium_graminearum	unaffected_pathogenicity
CD003150	81.8	0	PHI:1530	Gzsnd	5518	Fusarium_graminearum	unaffected_pathogenicity
CD007643	81.6	5.8e-118	PHI:1258	Fgsg_12149	5518	Fusarium_graminearum	unaffected_pathogenicity
CD004168	81.6	0	PHI:2062__PHI:3815	Gph1	318829	Magnaporthe_oryzae	unaffected_pathogenicity__loss_of_pathogenicity__reduced_virulence
CD000587	81.5	6e-185	PHI:1630	Gzwing002	5518	Fusarium_graminearum	unaffected_pathogenicity
CD009221	81.4	7e-201	PHI:1268	Fgsg_05406	5518	Fusarium_graminearum	unaffected_pathogenicity
CD006867	81.3	0	PHI:1602	Gzob043	5518	Fusarium_graminearum	unaffected_pathogenicity
CD005501	81.3	0	PHI:1500	Gzhmg032	5518	Fusarium_graminearum	unaffected_pathogenicity
CD004011	81	3.9e-188	PHI:1288__PHI:6300	Fgsg_01963__Fgpdk1	5518	Fusarium_graminearum	unaffected_pathogenicity__reduced_virulence
CD006594	80.7	1.1e-261	PHI:1692	Gzzc007	5518	Fusarium_graminearum	unaffected_pathogenicity
CD006870	79.9	1.1e-166	PHI:1014	Gzgpa3	5518	Fusarium_graminearum	unaffected_pathogenicity
CD000226	79.7	1.8e-70	PHI:1419	Gzc2h086	5518	Fusarium_graminearum	unaffected_pathogenicity
CD006515	79.7	1e-139	PHI:1582	Gzob022	5518	Fusarium_graminearum	unaffected_pathogenicity
CD000817	79.6	4.9e-262	PHI:1251	Fgsg_01506	5518	Fusarium_graminearum	unaffected_pathogenicity
CD001641	79.4	6.2e-235	PHI:1375	Gzc2h038	5518	Fusarium_graminearum	unaffected_pathogenicity
CD002777	79.4	0	PHI:1629	Gzwing001	5518	Fusarium_graminearum	unaffected_pathogenicity
CD003971	79.3	0	PHI:1570	Gzob010	5518	Fusarium_graminearum	unaffected_pathogenicity
CD006396	79.3	6.3e-76	PHI:1599	Gzob039	5518	Fusarium_graminearum	unaffected_pathogenicity
CD007225	79	9.9e-256	PHI:1603	Gzob044	5518	Fusarium_graminearum	unaffected_pathogenicity
CD008854	78.8	0	PHI:5429	Mero-ime2	568076	Metarhizium_robertsii	unaffected_pathogenicity
CD001099	78.6	2.2e-22	PHI:1424	Gzc2h092	5518	Fusarium_graminearum	unaffected_pathogenicity
CD002530	78.3	1.5e-288	PHI:1458	Gzara006	5518	Fusarium_graminearum	unaffected_pathogenicity
CD003824	78.1	0	PHI:1799	Gzzc114	5518	Fusarium_graminearum	unaffected_pathogenicity
CD004226	77.8	1.1e-291	PHI:1551	Gzmyb015	5518	Fusarium_graminearum	unaffected_pathogenicity
CD007694	77.6	2.9e-55	PHI:3669	Vdatg8	27337	Verticillium_dahliae	unaffected_pathogenicity
CD008073	77.5	1.5e-261	PHI:1833	Gzzc148	5518	Fusarium_graminearum	unaffected_pathogenicity
CD001096	77.4	0	PHI:1645	Gzwing017	5518	Fusarium_graminearum	unaffected_pathogenicity
CD002408	77.4	1.6e-71	PHI:1518	Gzhomel016	5518	Fusarium_graminearum	unaffected_pathogenicity
CD003118	77.4	3.9e-68	PHI:6206	Bbcypc	176275	Beauveria_bassiana	unaffected_pathogenicity
CD007684	77.2	1.1e-268	PHI:1624	Gzjum006	5518	Fusarium_graminearum	unaffected_pathogenicity
CD003343	76.9	1.6e-145	PHI:1580	Gzob020	5518	Fusarium_graminearum	unaffected_pathogenicity
CD004685	76.6	7.8e-168	PHI:1666	Gzcchc006	5518	Fusarium_graminearum	unaffected_pathogenicity
CD004383	76.5	0	PHI:7757	Mrpem_(maa_06426)	568076	Metarhizium_robertsii	unaffected_pathogenicity
CD000717	76.4	3.8e-102	PHI:1626	Gztf2s001	5518	Fusarium_graminearum	unaffected_pathogenicity
CD004567	75.9	1.3e-108	PHI:1589	Gzob029	5518	Fusarium_graminearum	unaffected_pathogenicity
CD004348	75.8	3.6e-112	PHI:1649	Gzwing021	5518	Fusarium_graminearum	unaffected_pathogenicity
CD002342	75.8	0	PHI:1034	Cpcat1	5111	Claviceps_purpurea	unaffected_pathogenicity
CD003099	75.8	2.6e-187	PHI:726	Pks7	5518	Fusarium_graminearum	unaffected_pathogenicity
CD002378	75.5	2.5e-86	PHI:1547	Gzmyb011	5518	Fusarium_graminearum	unaffected_pathogenicity
CD004049	75.4	2.1e-288	PHI:3328	Mrku70	568076	Metarhizium_robertsii	unaffected_pathogenicity
CD005872	75.4	4.6e-252	PHI:1869	Gzzc184	5518	Fusarium_graminearum	unaffected_pathogenicity
CD002750	75.4	3.2e-215	PHI:1241	Fgsg_00469	5518	Fusarium_graminearum	unaffected_pathogenicity
CD000321	75.3	0	PHI:1526	Gzhomel036	5518	Fusarium_graminearum	unaffected_pathogenicity
CD003154	75.3	1.7e-212	PHI:2027	Tgl1-1	318829	Magnaporthe_oryzae	unaffected_pathogenicity
CD000781	75.2	2.4e-123	PHI:1427	Gzc2h095	5518	Fusarium_graminearum	unaffected_pathogenicity
CD000574	75.1	4.8e-269	PHI:1263	Fgsg_00792	5518	Fusarium_graminearum	unaffected_pathogenicity
CD004355	75	4.4e-116	PHI:2455	Cre1	5507	Fusarium_oxysporum	unaffected_pathogenicity
CD005030	75	0.00029	PHI:1939	Gzzc254	5518	Fusarium_graminearum	unaffected_pathogenicity
CD000614	74.6	5.5e-20	PHI:1301	Gzbhlh002	5518	Fusarium_graminearum	unaffected_pathogenicity
CD002605	74.5	1.6e-78	PHI:1466	Gzccaat006	5518	Fusarium_graminearum	unaffected_pathogenicity
CD007737	74.5	1.5e-190	PHI:1452	Gzhsf003	5518	Fusarium_graminearum	unaffected_pathogenicity
CD000521	74.3	3e-114	PHI:1561	Gzob001	5518	Fusarium_graminearum	unaffected_pathogenicity
CD002630	74.3	2.1e-185	PHI:1096	Fgsg_07062	5518	Fusarium_graminearum	unaffected_pathogenicity
CD001510	74.2	0	PHI:1274	Fgsg_05135	5518	Fusarium_graminearum	unaffected_pathogenicity
CD007851	74.2	3.1e-204	PHI:1376	Gzc2h039	5518	Fusarium_graminearum	unaffected_pathogenicity
CD003084	74.2	1.3e-158	PHI:7724	Cpk2	318829	Magnaporthe_oryzae	unaffected_pathogenicity__reduced_virulence
CD004292	74.1	9.9e-155	PHI:2716	Pex7	5518	Fusarium_graminearum	unaffected_pathogenicity
CD003662	74	7.5e-29	PHI:2088	Moatg27	318829	Magnaporthe_oryzae	unaffected_pathogenicity
CD003707	74	2.9e-191	PHI:3385	Fveg_12529	117187	Fusarium_verticillioides	unaffected_pathogenicity
CD006584	74	0	PHI:1246	Fgsg_09513	5518	Fusarium_graminearum	unaffected_pathogenicity
CD007174	74	9.9e-174	PHI:1525	Gzhomel035	5518	Fusarium_graminearum	unaffected_pathogenicity
CD004262	73.9	3.7e-153	PHI:1377	Gzc2h040	5518	Fusarium_graminearum	unaffected_pathogenicity
CD008959	73.9	0	PHI:1639	Gzwing011	5518	Fusarium_graminearum	unaffected_pathogenicity
CD001142	73.6	8.4e-197	PHI:1287	Fgsg_07381	5518	Fusarium_graminearum	unaffected_pathogenicity
CD009269	73.5	5.2e-16	PHI:1368	Gzc2h029	5518	Fusarium_graminearum	unaffected_pathogenicity
CD009365	73.5	1.4e-221	PHI:3910	Fgsat	5518	Fusarium_graminearum	unaffected_pathogenicity
CD009236	73.4	6.7e-243	PHI:6208	Bbcyp8	176275	Beauveria_bassiana	unaffected_pathogenicity
CD003975	73.3	4.1e-269	PHI:1542	Gzmyb006	5518	Fusarium_graminearum	unaffected_pathogenicity
CD007014	73.3	5.7e-300	PHI:1554	Gzmyb018	5518	Fusarium_graminearum	unaffected_pathogenicity
CD002233	73.2	1.3e-179	PHI:724__PHI:730	Pks9__Ksa1	5518	Fusarium_graminearum	unaffected_pathogenicity
CD008996	72.9	0	PHI:5433	Mero-ste11	568076	Metarhizium_robertsii	unaffected_pathogenicity
CD001124	72.8	2.9e-127	PHI:1388	Gzc2h051	5518	Fusarium_graminearum	unaffected_pathogenicity
CD006564	72.8	0	PHI:1299	Gzat003	5518	Fusarium_graminearum	unaffected_pathogenicity
CD004027	72.5	0	PHI:1572	Gzob012	5518	Fusarium_graminearum	unaffected_pathogenicity
CD002568	72.5	1.1e-293	PHI:1257	Fgsg_07121	5518	Fusarium_graminearum	unaffected_pathogenicity
CD007471	72.5	7.6e-218	PHI:2639	Ilv3b	746128	Aspergillus_fumigatus	unaffected_pathogenicity__reduced_virulence
CD008930	72.4	3.9e-221	PHI:5028	Gta1	5518	Fusarium_graminearum	unaffected_pathogenicity__reduced_virulence
CD007712	72.3	1e-48	PHI:1653	Gzwing026	5518	Fusarium_graminearum	unaffected_pathogenicity
CD009058	72.1	6.5e-182	PHI:6157	Bcdh	40559	Botrytis_cinerea	unaffected_pathogenicity
CD008711	72	0	PHI:1902	Gzzc217	5518	Fusarium_graminearum	unaffected_pathogenicity
CD009241	72	4e-205	PHI:1638	Gzwing010	5518	Fusarium_graminearum	unaffected_pathogenicity
CD006749	72	0	PHI:1920	Gzzc235	5518	Fusarium_graminearum	unaffected_pathogenicity
CD009023	71.9	4.4e-229	PHI:1685	Gzrad003	5518	Fusarium_graminearum	unaffected_pathogenicity
CD006660	71.6	0	PHI:2463	Rgsc1	117187	Fusarium_verticillioides	unaffected_pathogenicity
CD002423	71.3	5.8e-172	PHI:1585	Gzob025	5518	Fusarium_graminearum	unaffected_pathogenicity
CD003617	71.1	3.3e-14	PHI:1952	Gzzc267	5518	Fusarium_graminearum	unaffected_pathogenicity
CD003032	71.1	3e-138	PHI:1633	Gzwing005	5518	Fusarium_graminearum	unaffected_pathogenicity
CD007748	71.1	3.5e-152	PHI:5034	Moadh1	318829	Magnaporthe_oryzae	unaffected_pathogenicity
CD006540	71	2e-141	PHI:414	Gox1	13684	Parastagonospora_nodorum	unaffected_pathogenicity
CD001996	71	9.9e-226	PHI:1675	Gzdhhc003	5518	Fusarium_graminearum	unaffected_pathogenicity
CD002503	70.8	2.3e-303	PHI:1503	Gzhmg035	5518	Fusarium_graminearum	unaffected_pathogenicity
CD007548	70.7	0	PHI:1358	Gzc2h018	5518	Fusarium_graminearum	unaffected_pathogenicity
CD004291	70.5	7e-155	PHI:1678	Gzgrf	5518	Fusarium_graminearum	unaffected_pathogenicity
CD000775	70.3	2.5e-156	PHI:2255	Abd1	13684	Parastagonospora_nodorum	unaffected_pathogenicity
CD007984	70.2	8.1e-133	PHI:2970	Argb	746128	Aspergillus_fumigatus	unaffected_pathogenicity
CD003530	70.2	0	PHI:202__PHI:1160__PHI:2309	Bcatrb	40559	Botrytis_cinerea	unaffected_pathogenicity__reduced_virulence__chemistry_target:_sensitivity_to_chemical
CD006424	70.1	7.2e-178	PHI:1940	Gzzc255	5518	Fusarium_graminearum	unaffected_pathogenicity
CD007147	70.1	3.3e-235	PHI:1247	Fgsg_10196	5518	Fusarium_graminearum	unaffected_pathogenicity
CD005160	70	8.5e-170	PHI:1242	Fgsg_08631	5518	Fusarium_graminearum	unaffected_pathogenicity
