# Supplementary material for: Genomic Features of Cladobotryum dendroides, Which Causes Cobweb Disease in Edible Mushrooms, and Identification of Genes Related to Pathogenicity and Mycoparasitism
Source: Pathogens. 2020 Mar 20;9(3):232. doi: 10.3390/pathogens9030232 (PMC7157644; doi:10.3390/pathogens9030232)
Supplement: Supplementary file 1 [file pathogens-09-00232-s001.zip › Supplementary File/Table S3.xlsx]

## Sheet: Sheet1
Table S3. List of protease genes in the Cladobotryum dendroides genome, based on the MEROPS database.
Gene_id	Identity (%)	E_value	MEROPs_ID
CD008440	98.4	4.4e-138	MER1090199
CD004272	98.3	4.5e-127	MER0466774
CD005754	98	4.7e-174	MER0318177
CD006626	97.7	9.2e-138	MER0800035
CD001308	97.5	6.6e-109	MER1093524
CD006798	97.4	3.7e-105	MER0465599
CD005132	97.4	1.2e-33	MER0639365
CD005498	97.4	6.2e-34	MER0639365
CD007691	96.6	1.5e-157	MER0906812
CD003035	95.7	3.1e-141	MER0794000
CD009081	95.2	3e-125	MER0470846
CD009262	95.2	8.5e-35	MER0171115
CD002293	95	5.4e-120	MER1087851
CD006876	94.9	3.9e-134	MER1087905
CD008846	94.6	7.8e-136	MER1092373
CD000585	93.8	4.8e-172	MER0393289
CD002834	93.8	3.6e-147	MER0439150
CD001248	93.7	2.8e-170	MER1102398
CD005936	93.7	3.7e-69	MER0359460
CD000753	93.5	7.8e-253	MER0315464
CD002489	93.3	3.5e-155	MER0323301
CD007047	92.7	0	MER0455281
CD004007	92	8.4e-31	MER0003930
CD003724	91.8	0	MER0624710
CD007142	91.8	1.2e-73	MER0889405
CD002665	91.5	1.8e-140	MER0470444
CD004116	91.3	0.011	MER0626525
CD000258	91.3	9.4e-192	MER0483020
CD001053	90.8	1.9e-284	MER0711203
CD004083	90.6	6.9e-222	MER0439883
CD008986	90.3	7.9e-25	MER0622308
CD009261	90.3	8.1e-25	MER0622308
CD004307	90.2	2.9e-70	MER0960354
CD000276	90.2	9.9e-131	MER0799227
CD007733	90.1	1.7e-71	MER0812890
CD007005	90	6.2e-135	MER1091629
CD007048	89.7	1.6e-135	MER1092733
CD004180	89.2	0	MER0442588
CD009392	89.2	1.5e-121	MER0306720
CD001775	89	0	MER0316325
CD001818	89	1.1e-84	MER1046240
CD008227	89	4.8e-83	MER1052105
CD004154	88.7	3.7e-200	MER0292337
CD004304	88.7	0	MER0961439
CD003209	88.7	2.1e-168	MER0318130
CD003762	88.6	0	MER0362996
CD000376	88.6	5.1e-288	MER0447742
CD000303	88.4	6.8e-185	MER0972401
CD004446	88.3	0	MER0361351
CD000956	88.2	1.4e-82	MER0980152
CD007076	88.1	0	MER0457550
CD007686	87.4	2.6e-66	MER0428001
CD008792	87.2	4.2e-268	MER0317575
CD006907	87.2	0	MER0064696
CD001549	87.1	8.8e-121	MER1088631
CD001271	86.9	3.7e-197	MER0331132
CD002161	86.9	1.2e-90	MER0968259
CD000890	86.5	0	MER0539902
CD002515	86.5	0	MER0347797
CD002940	86.5	0	MER0302026
CD008321	86.5	8.7e-115	MER0464225
CD000625	86.1	0	MER0871174
CD005065	86	0	MER0348177
CD000886	85.7	4.4e-198	MER0394870
CD003376	85.6	3.6e-234	MER0212961
CD001773	85.5	1.1e-227	MER0295546
CD002151	85.5	5.4e-249	MER0289759
CD001141	85.4	0	MER0714516
CD005804	85.4	5.1e-48	MER0622308
CD003784	85.3	1.2e-172	MER0850592
CD001322	85.2	7.3e-263	MER0431853
CD007563	84.8	9.1e-240	MER0391587
CD009225	84.7	5.9e-159	MER0625812
CD004011	84.4	8.7e-201	MER0760887
CD001048	84.4	0	MER1082846
CD002031	84.4	8.4e-301	MER0348145
CD007786	84.3	6.8e-156	MER0804924
CD001295	84.1	0	MER0363055
CD008615	84	1.6e-162	MER0317222
CD001069	83.9	0	MER1101968
CD004347	83.7	0	MER0361042
CD006627	83.7	4.3e-66	MER0801210
CD001494	83.4	2.4e-186	MER0064146
CD001049	83.2	2.7e-122	MER1077324
CD005859	83.2	2.6e-140	MER0708269
CD005558	83	5.3e-194	MER0276430
CD006912	82.9	1.2e-237	MER0852097
CD007179	82.8	1.2e-139	MER0064695
CD004598	82.6	1.2e-24	MER0994172
CD006172	82.6	2.9e-209	MER0843561
CD007646	82.6	6e-13	MER0325276
CD001772	82.4	0	MER0316622
CD006515	82.3	2.6e-140	MER0032903
CD007593	82.2	5.5e-51	MER0311011
CD002461	82	0	MER0315102
CD008944	81.6	0	MER0435630
CD007962	81.6	9.9e-168	MER0384103
CD008699	81.5	5.5e-55	MER0708890
CD006514	81.4	2.6e-87	MER1050809
CD002994	81.4	0	MER0997068
CD001221	81.3	1.1e-202	MER0315955
CD006102	81.3	4.3e-237	MER0378875
CD001943	81.3	3.7e-259	MER0442987
CD002420	81.3	8.5e-179	MER0064088
CD001640	81.2	3.8e-14	MER0256247
CD009496	81.2	0	MER0276378
CD007597	81.2	9.1e-07	MER0295517
CD009116	81	1.1e-166	MER0393415
CD007136	80.8	8.4e-300	MER0336238
CD005044	80.8	0	MER0434766
CD009456	80.7	7.9e-224	MER0992025
CD001959	80.6	5e-220	MER0480354
CD003641	80.3	0	MER0334275
CD004958	80	9.2e-05	MER0686856
CD004869	79.7	2.1e-53	MER0087593
CD000226	79.7	3.6e-68	MER0625106
CD005747	79.7	1.6e-210	MER0907295
CD002414	79.7	2.2e-131	MER0232566
CD003845	79.6	6.9e-198	MER0392820
CD001371	79.6	1.2e-199	MER0307471
CD006832	79.4	2.9e-254	MER0293761
CD007907	79.4	3.7e-122	MER1080694
CD005511	79.3	4.9e-248	MER0064583
CD008494	79.3	1.7e-82	MER0785051
CD001479	79.2	1.1e-245	MER0277509
CD005937	79.2	2.1e-218	MER0382249
CD002124	79	7.2e-132	MER0997625
CD006672	78.9	9.9e-205	MER0812874
CD009409	78.7	2.7e-100	MER0449276
CD005803	78.7	7.6e-19	MER1137530
CD006600	78.5	1.6e-210	MER0256488
CD000345	78.3	7e-144	MER0625097
CD009286	78.2	7.7e-212	MER0884331
CD009319	78.2	3.5e-125	MER0496415
CD002537	78.2	1e-189	MER0188911
CD007663	78.2	5.9e-293	MER0481479
CD008384	78.1	6.2e-66	MER1096820
CD004727	77.9	1.6e-246	MER0293634
CD007664	77.9	6.1e-108	MER0126064
CD005080	77.8	0.0005	MER0180244
CD006493	77.7	0	MER0332794
CD008103	77.7	2.3e-105	MER0725772
CD001279	77.5	0	MER0626584
CD004391	77.4	5.6e-05	MER0996864
CD006494	77.4	1.5e-64	MER0817902
CD006008	77.4	7e-91	MER0728853
CD003154	77.4	1.7e-217	MER0605018
CD007967	77.4	2.3e-229	MER0457410
CD006377	77.2	4.7e-263	MER0986367
CD002627	77.2	5.3e-115	MER0032886
CD006513	77.1	9.6e-162	MER1049912
CD008397	77.1	0	MER0850834
CD000042	77	0	MER0167061
CD006374	77	1.3e-18	MER0974622
CD002857	77	5.7e-164	MER0211167
CD008526	77	8e-265	MER0350465
CD001467	76.9	2.9e-204	MER0712352
CD005564	76.9	3.3e-162	MER0693748
CD004832	76.8	1e-57	MER0263037
CD002465	76.8	1.5e-67	MER0292529
CD009037	76.7	1.2e-177	MER0889293
CD006334	76.7	1.4e-170	MER0402262
CD000082	76.5	3.5e-102	MER0187528
CD001497	76.5	2.6e-07	MER0384057
CD000144	76.4	2.5e-272	MER0380075
CD006877	76.4	7.2e-208	MER0256488
CD009019	76.3	1.6e-230	MER1053559
CD006611	76.2	1.7e-234	MER0480902
CD003034	76.2	6.2e-17	MER0798116
CD006937	76.1	0	MER0693900
CD002828	76.1	2.3e-213	MER0693124
CD001696	76	8.3e-24	MER0624456
CD007086	76	2.2e-38	MER0137281
CD003158	76	1.1e-104	MER0342911
CD004315	75.9	9.8e-162	MER0032151
CD009365	75.7	3.9e-229	MER0212828
CD003671	75.6	0	MER0815972
CD006650	75.6	8.4e-85	MER0889861
CD004997	75.6	3.8e-31	MER0716184
CD002533	75.6	6.8e-89	MER0769904
CD000290	75.5	9.3e-186	MER0713182
CD009066	75.4	4.8e-108	MER0291755
CD003504	75.4	4.4e-255	MER0859648
CD001521	75.2	2.1e-252	MER0324033
CD007659	75.1	3.6e-99	MER0313871
CD002490	75	0	MER0323360
CD003091	75	7.9e-211	MER0293186
CD003925	74.8	1.9e-49	MER0487798
CD004421	74.8	9.6e-57	MER1037488
CD005208	74.7	1.1e-195	MER0355342
CD005449	74.7	8.2e-149	MER0834062
CD009278	74.6	6.1e-285	MER0726607
CD009357	74.6	1.1e-231	MER0402164
CD000506	74.5	2.5e-149	MER0402205
CD001824	74.5	2.2e-188	MER0788343
CD001865	74.5	3.7e-14	MER0876918
CD002336	74.4	1.1e-07	MER0029210
CD000420	74.3	0	MER0325034
CD001813	74.3	3.3e-104	MER0025111
CD009068	74.3	0	MER0326221
CD006854	74.3	7e-52	MER0258246
CD002679	74.2	3.3e-251	MER0431852
CD000451	74	4.2e-148	MER1008241
CD001849	74	2.9e-102	MER0626348
CD007059	74	0	MER1002067
CD009447	73.9	3.3e-239	MER0441636
CD008019	73.9	1.8e-10	MER0921845
CD004219	73.8	1.6e-140	MER1130678
CD009031	73.8	7.5e-49	MER0711882
CD007065	73.7	0	MER0039454
CD004516	73.5	1.2e-171	MER0228749
CD000695	73.5	0	MER0195815
CD006390	73.5	1.2e-25	MER0709750
CD007214	73.5	7.9e-269	MER0296884
CD005187	73.5	0	MER0330947
CD003426	73.4	1.1e-98	MER0295881
CD008316	73.4	0	MER0195830
CD004081	73.2	2.3e-114	MER0064732
CD005829	73.1	3.5e-220	MER0308564
CD001739	73	1e-88	MER0731755
CD002592	73	6.3e-219	MER0327857
CD007835	72.9	2.5e-67	MER0270780
CD001800	72.8	2.8e-252	MER1073493
CD008777	72.7	0	MER0625791
CD002591	72.7	3.2e-09	MER0752746
CD009466	72.6	1.4e-131	MER0425754
CD002829	72.6	9.4e-168	MER1151092
CD003139	72.5	3.2e-25	MER0228747
CD009263	72.4	0.021	MER0181728
CD002477	72.3	1.5e-111	MER0946944
CD005863	72.2	3e-14	MER0691039
CD007936	72.2	8.7e-20	MER0728664
CD004442	72.1	2.5e-61	MER1096850
CD002475	72.1	9.1e-245	MER0296715
CD004033	72	0	MER1039624
CD000308	72	2.9e-171	MER0374709
CD005289	72	4.3e-189	MER0065297
CD005538	72	4.4e-65	MER1133394
CD000014	71.9	2.2e-107	MER1026427
CD000791	71.9	2.9e-84	MER1119310
CD005231	71.9	6.4e-85	MER0350073
CD002744	71.8	2.5e-176	MER1081092
CD003840	71.7	3.5e-178	MER0713030
CD004238	71.7	0	MER0761185
CD007603	71.7	7.5e-217	MER0480584
CD002291	71.6	1.5e-25	MER1148731
CD002295	71.5	4.7e-228	MER1092309
CD000371	71.4	7.1e-23	MER0734607
CD000705	71.4	0.00041	MER0727638
CD007790	71.4	4.6e-09	MER0451318
CD008299	71.4	1.1e-26	MER0624129
CD000137	71.3	3.6e-233	MER0864713
CD003117	71.3	3.5e-194	MER0219599
CD000267	71.1	1.6e-10	MER0967385
CD006634	71.1	5.4e-143	MER0974937
CD004450	71	2.5e-05	MER0122920
CD002773	71	3.2e-91	MER1089474
CD006470	70.9	5e-155	MER0321107
CD001153	70.8	5.7e-148	MER1004697
CD001830	70.8	2.5e-253	MER0389938
CD005308	70.8	0	MER0625038
CD005514	70.8	2.6e-144	MER0064227
CD004266	70.7	2.9e-245	MER0699462
CD004432	70.7	4.8e-43	MER0790331
CD008391	70.7	6.1e-277	MER0295897
CD004269	70.6	7.6e-146	MER0242298
CD007991	70.6	4.9e-211	MER0438450
CD000588	70.5	7.5e-47	MER0709623
CD001093	70.5	1.1e-51	MER0709623
CD008820	70.5	1.3e-187	MER0383398
CD009214	70.5	4.1e-16	MER0547179
CD002478	70.5	3.7e-58	MER1144257
CD000984	70.4	6.1e-28	MER0087550
CD001554	70.4	0	MER0442879
CD001878	70.4	0	MER0369222
CD000485	70.3	0	MER0064738
CD000492	70.3	5.1e-154	MER0625083
CD009147	70.3	2.1e-15	MER0551332
CD007746	70.3	3e-225	MER1096790
CD001457	70.1	5.6e-250	MER0710878
CD008668	70.1	3.3e-35	MER0404977
CD004208	70	2.8e-170	MER0865108
CD000135	70	7e-117	MER0210128
CD000153	70	1.7e-35	MER0610146
CD008903	70	5.4e-154	MER0383705
CD003036	70	0	MER0798154
CD003405	70	2e-102	MER0447046
