# Supplementary material for: Genomic Features of Cladobotryum dendroides, Which Causes Cobweb Disease in Edible Mushrooms, and Identification of Genes Related to Pathogenicity and Mycoparasitism
Source: Pathogens. 2020 Mar 20;9(3):232. doi: 10.3390/pathogens9030232 (PMC7157644; doi:10.3390/pathogens9030232)
Supplement: Supplementary file 1 [file pathogens-09-00232-s001.zip › Supplementary File/Table S2.xlsx]

## Sheet: Sheet1
Table S2. List of fungal virulence factor genes in the Cladobotryum dendroides genome, based on the database of fungal virulence factors (DFVF).
Gene_id	Identity	E_value	UniProtID
CD005132	100	3.39e-163	Q5ADS0_CANAL
CD005498	100	2.25e-49	Q5ADS0_CANAL
CD005498	100	2.25e-49	Q5ADS0_CANAL
CD005755	100	6	Q9C1Q7_ASPFM
CD005755	100	6	Q9C1Q7_ASPFM
CD004007	94.937	7.95e-45	Q5ADS0_CANAL
CD002261	92.405	0	Q01143_MAGGR
CD003923	92.063	3.33e-122	P87042_9HYPO
CD000263	92.063	9.18e-128	P87043_METAN
CD000263	92.063	9.18e-128	P87043_METAN
CD005244	90.909	3	Q56J91_CANGB
CD000556	90	4.7	O43117_COLGL
CD005474	90	9.2	Q6Y392_PHAND
CD001102	88.889	7.2	Q5APR8_CANAL
CD001114	88.889	8.5	Q4P812_USTMA
CD004355	87.931	7.58e-32	F2QPW6_PICP7
CD004586	87.037	1.26e-26	Q5A432_CANAL
CD003840	86.872	0	C1GM22_PARBD
CD006481	86.667	1.3	D2JLS9_9HYPO
CD008729	85.714	9.4	A4RHH9_MAGO7
CD005836	85.714	3.2	A4RB72_MAGO7
CD001041	85.677	0	B0FMA4_9PEZI
CD001041	85.677	0	B0FMA4_9PEZI
CD001041	85.677	0	B0FMA4_9PEZI
CD006381	84.615	7.4	C4YL11_CANAW
CD002373	84.615	1.94e-75	A6QVE8_AJECN
CD003582	83.333	7.4	C0SFH7_PARBP
CD003297	83.333	9.2	C4JU45_UNCRE
CD003297	83.333	9.2	C4JU45_UNCRE
CD003297	83.333	9.2	C4JU45_UNCRE
CD001741	82.5	2.67e-18	A6R963_AJECN
CD000186	81.818	4.4	Q5AHR8_CANAL
CD000245	81.818	7.1	Q96VL9_BOTFU
CD000245	81.818	7.1	Q96VL9_BOTFU
CD004006	80	4.4	Q4WWN9_ASPFU
CD004453	80	6.7	Q5ADP3_CANAL
CD004878	80	6.6	Q30H31_CRYGA
CD004878	80	6.6	Q30H31_CRYGA
CD001399	80	4.5	F2QQX0_PICP7
CD001518	80	5.9	Q5K2R7_CLAPU
CD001720	80	7.9	A4RB72_MAGO7
CD005523	80	1.4	D0N9K2_PHYIT
CD005805	80	7.3	C0SC60_PARBP
CD005911	80	6.7	CAS1_CRYNJ
CD005911	80	6.7	CAS1_CRYNJ
CD005911	80	6.7	CAS1_CRYNJ
CD002197	80	7.5	Q59W43_CANAL
CD003128	80	5.8	Q9P880_BOTFU
CD008201	80	5.2	C1GI69_PARBD
CD008201	80	5.2	C1GI69_PARBD
CD008346	80	3	LAP2_ASPFU
CD008346	80	3	LAP2_ASPFU
CD002772	79.859	5.69e-174	C5GHC7_AJEDR
CD006690	79.554	3.73e-163	C5GV17_AJEDR
CD004626	78.756	1.82e-112	B0B5Z8_CLAPU
CD001932	78.571	0.31	E9DY48_METAQ
CD007175	78.571	5.1	C0S6R9_PARBP
CD000858	77.778	9.3	VPS27_CANAL
CD009292	77.778	6.2	NPIIF_TRIVH
CD009292	77.778	6.2	NPIIF_TRIVH
CD009292	77.778	6.2	NPIIF_TRIVH
CD004050	77.734	7.1e-146	C1G696_PARBD
CD004161	76.923	8.7	Q7ZA48_9HYPO
CD004161	76.923	8.7	Q7ZA48_9HYPO
CD004625	76.923	6.7	SUB7_ARTBC
CD001324	76.923	3.5	C0RZ68_PARBP
CD001324	76.923	3.5	C0RZ68_PARBP
CD001324	76.923	3.5	C0RZ68_PARBP
CD006821	76.923	6.8	P87199_USTMD
CD005540	76.923	8.3	Q5AFI8_CANAL
CD005540	76.923	8.3	Q5AFI8_CANAL
CD005791	76.923	6.6	Q96TN6_MAGGR
CD003466	76.923	7.2	Q6TFC7_ASPFM
CD003466	76.923	7.2	Q6TFC7_ASPFM
CD007873	76.923	2.2	Q59UR3_CANAL
CD001820	76.471	4.2	Q59UR3_CANAL
CD004013	76.373	0	Q873Z8_FUSOX
CD004013	76.373	0	Q873Z8_FUSOX
CD000586	75.862	0	Q8TG10_USTMD
CD000586	75.862	0	Q8TG10_USTMD
CD000586	75.862	0	Q8TG10_USTMD
CD000748	75.758	2.67e-58	Q30H31_CRYGA
CD003099	75.545	0	Q6RKH3_GIBZA
CD004141	75	9.7	Q8J286_COLLN
CD004549	75	7	Q9C4A1_9PLEO
CD000510	75	9.5	Q9UVW7_CANAL
CD001337	75	5.4	A0ST41_CERNC
CD001671	75	5.2	B9WDI5_CANDC
CD006245	75	6.2	Q7Z7T9_MONFR
CD006553	75	6.6	Q59RW5_CANAL
CD002955	75	7.3	F6K8L6_CRYNV
CD002955	75	7.3	F6K8L6_CRYNV
CD003370	75	0.75	A0ST41_CERNC
CD003370	75	0.75	A0ST41_CERNC
CD008407	75	5.3	A6ZMS0_YEAS7
CD008446	75	8.2	A3GHZ3_PICST
CD001007	74.576	3.25e-26	O42624_MAGGR
CD009000	73.684	0.092	Q0PND8_MAGGR
CD000444	73.333	8.6	F2QVG2_PICP7
CD008897	73.333	2.4	DPP4_TRIRU
CD007743	73.333	8.4	C1GGI3_PARBD
CD008255	73.333	2.4	E9F3K2_METAR
CD003866	72.727	8	Q5A5C1_CANAL
CD004142	72.727	3.1	Q59VF3_CANAL
CD004646	72.727	6.9	F2QPW6_PICP7
CD000292	72.727	3.4	Q5AKA8_CANAL
CD000881	72.727	9.1	Q4P3K4_USTMA
CD000881	72.727	9.1	Q4P3K4_USTMA
CD001275	72.727	8.1	Q5AAJ8_CANAL
CD001560	72.727	4.1	Q5AL09_CANAL
CD007101	72.727	8	Q6UEI2_PNECA
CD007114	72.727	8.4	C1GIT4_PARBD
CD007114	72.727	8.4	C1GIT4_PARBD
CD007114	72.727	8.4	C1GIT4_PARBD
CD007141	72.727	7.4	A4QV79_MAGO7
CD007177	72.727	9.6	SUB10_TRIVH
CD007638	72.727	8.5	GEL3_ASPFU
CD007638	72.727	8.5	GEL3_ASPFU
CD007638	72.727	8.5	GEL3_ASPFU
CD002530	72.222	9.9	Q9HFW4_USTMD
CD002530	72.222	9.9	Q9HFW4_USTMD
CD003335	72.222	0.55	Q4JEX9_TRIRU
CD008361	72	0.001	TUP1_CANAL
CD008361	72	0.001	TUP1_CANAL
CD006395	71.854	2.48e-175	A6QU97_AJECN
CD004390	71.698	2.34e-21	Q5AKA8_CANAL
CD003376	71.475	3.4e-161	C0RXV2_PARBP
CD004615	71.429	7.2	Q5AHA0_CANAL
CD000006	71.429	2.1	E9F9I4_METAR
CD000521	71.429	5.2	LAP3_ARTBC
CD008673	71.429	5.1	A6QXG1_AJECN
CD006489	71.429	5.2	C4YNX8_CANAW
CD006784	71.429	5.2	A3LVL9_PICST
CD006784	71.429	5.2	A3LVL9_PICST
CD003158	71.429	8.6	Q4P3K1_USTMA
CD003281	71.429	7.3	ORYZ_ASPFU
CD007923	71.429	3.7	Q50I20_ASPFM
CD008366	71.429	9.9	Q9UW87_CANAL
CD008461	71.429	5.8	Q86ZP4_GIBZA
CD001846	70.588	1.1	A0ST41_CERNC
CD006959	70.588	2.7	Q59TT3_CANAL
CD005950	70.588	2.1	Q59QW5_CANAL
CD006123	70.588	4.4	Q9UVN5_ALTAL
CD002215	70.588	4.2	Q6IWN3_USTMD
CD007700	70.564	0	C1GI69_PARBD
CD000349	70	7.3	A6ZNQ8_YEAS7
CD001225	70	6.5	A3GEZ0_PICST
CD001225	70	6.5	A3GEZ0_PICST
CD001225	70	6.5	A3GEZ0_PICST
CD009098	70	7.2	A6ZNQ8_YEAS7
CD006226	70	5.6	CHS5_USTMA
CD005432	70	9.6	Q02039_RHYSE
CD005693	70	4.7	C5GSW0_AJEDR
